# Supplementary material for: The 1000IBD project: multi-omics data of 1000 inflammatory bowel disease patients; data release 1
Source: BMC Gastroenterol. 2019 Jan 8;19:5. doi: 10.1186/s12876-018-0917-5 (PMC6325838; doi:10.1186/s12876-018-0917-5)
Supplement: Supplementary file 1 — Table S1. Information_model. This table contains the information model of the 1000IBD phenotypes. (XLS 98 kb) [file 12876_2018_917_MOESM1_ESM.xls]

## Sheet: Blad1
Supplementary Table 1: 1000IBD Information model
No	Entity	Attribute name	Definition	Value domain	System code value domain
1.02	DEMOGRAPHIC DATA		DEMOGRAPHIC DATA of the participant
2.02.11_3	Consent	Informed Consent IBD	Permission to collect and distribute encoded clinical data and biomaterial(s) on behalf of Parelsnoer Institute for purposes as detailed in the patient information brochure
2.02.11_4	Consent	Date of withdrawal of consent	Date of withdrawal of consent to collect clinical data and biomaterial(s) on behalf of IBD Parelsnoer Institute. To be used for partial withdrawal of consent (yyyy-mm-dd)
2.02.02	Consent	Permission contact for additional information.	Permission to contact participant for additional information
2.02.02.01	Consent	Date of withdrawal of consent - contact for additional information.	Date of withdrawal of consent to contact participant for additional information and biomaterials. To be used for partial withdrawal of consent (yyyy-mm-dd)
2.02.11_5	Consent	Informing participant about study results	Participant wants to be informed about the results of the IBD Parelsnoer Institute studies
2.02.11_6	Consent	Date of withdrawal of agreement - request to be informed about the results of IBD studies	Date of withdrawal of consent to be informed about the results of IBD Parelsnoer Intitute studies. To be used for partial withdrawal of consent (yyyy-mm-dd)
2.02.03	Consent	Informing about incidental findings.	Participant wants to be informed about incidental findings
2.02.03.01	Consent	Date of withdrawal of agreement - incidental findings.	Date of withdrawal of consent to be informed about incidental findings. To be used for partial withdrawal of consent (yyyy-mm-dd)
2.01.08_2	Demographic data	Date of inclusion	Date on which the participant was included in Parelsnoer (yyyy-mm-dd). (= date of informed consent).
2.02.01_2	Demographic data	Anonymized personal identification number	Anonymized personal identification number	TTP_pseudo_BSN, parelsnoer_pseudo_BSN, TTP_pseudo_INI, parelsnoer_pseudo_INI	TTP_pseudo_BSN, parelsnoer_pseudo_BSN, TTP_pseudo_INI, parelsnoer_pseudo_INI
2.01.04	Demographic data	Date of birth	Participant's date of birth (yyyy-mm-dd)
2.01.05	Demographic data	Gender	Participant's gender	248152002=Woman; 248153007=Man; 394744001=Neither male, nor female; 407377005=Female-to-male, transexual; 407376001=Male-to-female, transexual
4.02.09	Demographic data	Ethnicity/race	Ethnicity/race of participant	1=Caucasian; 2=African; 3=South-east Asian; 4=Moroccan; 5=Turkish; 6=Asian; 7=Jewish; 8=Other western; 9=Other not-western; 10=Mixed
4.02.10	Demographic data	Participant's country of birth	participant's country of birth	2-digit country code see Country of birth
4.02.10_2	Demographic data	Father's country of birth	Father's country of birth	2-digit country code see Country of birth
4.03.11_2	Demographic data	Paternal grandfather's country of birth	Paternal grandfather's country of birth	2-digit country code see Country of birth
4.03.12_2	Demographic data	Paternal grandmother's country of birth	Paternal grandmother's country of birth	2-digit country code see Country of birth
4.02.10_4	Demographic data	Mother's country of birth	Mother's country of birth	2-digit country code see Country of birth
4.03.13_2	Demographic data	Maternal grandfather's country of birth	Maternal grandfather's country of birth	2-digit country code see Country of birth
4.03.14_2	Demographic data	Maternal grandmother's country of birth	Maternal grandmother's country of birth	2-digit country code see Country of birth
3	CONSULT INFORMATION		CONSULT INFORMATION
3.01	consult		consult
3.01.02_2	consult	Date of admission/consultation	Date of admission/consultation (yyyy-mm-dd)
4	MEDICAL HISTORY		MEDICAL HISTORY
4.01	Medical history		Medical history
4.01.06	Medical history	IBD symptoms	Symptoms (related to IBD) occurred, according to patient
4.01.06_3	Medical history	Date of onset IBD symptoms	Date that IBD symptoms started, according to patient (YYYY-MM-DD)
4.01.26_1	Medical history	Dysplasia	Has dysplasia been detected in intestinal biopsies?	1=yes, 2=no	yes_no
4.01.26_2	Medical history	Colorectal cancer	Did patient have colorectal cancer?	1=yes, 2=no	yes_no
4.01.26	Medical history	Malignancy	Did patient have cancer, other than colorectal cancer?
4.01.27	Medical history	Malignancy - year of occurrence	When was the malignancy (other than colorectal cancer) diagnosed (yyyy)?
4.01.27_1	Medical history	Other malignancy?	Which other malignancy?
4.02	Social history		Social history
4.02.07	Social history	Highest level of education	Highest level of education achieved by the participant	1=None; 2=Lower general education; 3=Lower vocational education; 4=General secondary education; 5=Vocational secondary education; 8=Pre-university secondary education; 9=Vocational post-secondary education; 10=University; 11=Did not finish primary school
4.02.11	Social history	Religion	What is the religious background of the participant?	276116000=Christian; 271390004=Moslem; 108335005=Hindu/Buddhist; 276121002=Jewish; 160552003=Not religious; 312865007=Patient did not give religion
4.02.12	Social history	Employment status	participant's employment status	1=full time ; 2=part time; 3=partially disabled for work; 4=fully disabled for work; 5=temporarily disabled for work; 6=retired
4.02.13	Social history	Percentage of employment capacity	Occupational ability as a percentage. 100%=full employment, 0%=full disability (not employable)
4.03	Family history		Family history
4.03.A	family IBD		family IBD
4.03.A.02_1	family IBD	Family history of IBD (yes or no)	Is there another family member (up to the third degree) with IBD?	1=yes, 2=no	yes_no
4.03.A.03	family IBD	Familial relationship to IBD participant	Relationship of affected family member to the participant
4.03.B	family CRC		family CRC
4.03.B.02_1	family CRC	Family history of colorectal cancer (CRC)	Is there another family member (up to the second degree) with CRC? (yes or no)
4.03.B.02_3	family CRC	CRC: Familial relationship to IBD participant	Relationship of affected family member to the participant	1=1st grade, 2=2nd grade	grade
4.04	Specific anamnesis		Specific anamnesis
4.04.44	Specific anamnesis	pouch	Presence of a pouch (yes/no)?	1=yes, 2=no	yes_no
4.04.45	Specific anamnesis	stoma	Presence of a stoma (yes/no)?
4.04.46	Specific anamnesis	Date of creation of the stoma	Date on which the stoma was created (YYYY-mm-dd)
4.07.29	Specific anamnesis	Pouchitis	Has pouchitis been diagnosed by a medical specialist (yes/no)?
4.05	Disease activity		Disease activity
4.05.02_1	Disease activity	HBI score	Harvey-Bradshaw Index
4.05.02_2	Disease activity	Date of HBI score assessment	Date of HBI score assessment (yyyy-mm-dd)
4.05.02	Disease activity	HBI-arthralgia diagnosis	Arthralgia (yes/no)	1=yes, 2=no	yes_no
4.05.03	Disease activity	HBI-uveitis diagnosis	Uveitis (yes/no)	1=yes, 2=no	yes_no
4.05.04	Disease activity	HBI-erythema nodosum	Erythema nodosum (yes/no)?	1=yes, 2=no	yes_no
4.05.05	Disease activity	HBI-pyoderma gangrenosum	Pyoderma gangrenosum (yes/no)?	1=yes, 2=no	yes_no
4.05.06	Disease activity	HBI-oral aphthous ulcers	Aphthous ulcers in mouth (yes/no)?	1=yes, 2=no	yes_no
4.05.07	Disease activity	HBI-anal fissures	Anal fissures (yes/no)?	1=yes, 2=no	yes_no
4.05.08	Disease activity	HBI-fistula	Presence of an active fistula (yes/no)?	1=yes, 2=no	yes_no
4.05.09	Disease activity	HBI-abscess	Presence of an active abscess? (yes/no)	1=yes, 2=no	yes_no
4.05.10	Disease activity	HBI - general well being	HBI: Harvey-Bradshaw severity index for Crohn's disease (CD). General well-being: scored from 1 (feeling terrible) to 10 (feeling very good).	0=very good (>=7), 1=slightly below average (6), 2=poor (5), 3=very poor (4), 4=terrible (1-4)	HB_SCCAI
4.05.12	Disease activity	HBI - abdominal pain	HBI: Harvey-Bradshaw severity index for CD. Abdominal pain: scored from 0 (no pain) to 10 (worst pain imaginable).	0=0, 1=1-3, 2=4-7, 3=8-10	HB_abdominal_pain
4.05.14	Disease activity	HBI - occurrences of diarrhea per day	HBI: Harvey-Bradshaw severity index for CD. Number of occurrences of diarrhea per day. How often have you had stools so loose that you could not have picked them up? 0=I could have picked them up; 1-100=the number of times a day they could have not picked it up (for stoma=number of extra bags to be emptied).
4.05.16	Disease activity	HBI - abdominal mass	HBI: Harvey-Bradshaw severity index for CD. Abdominal mass.	0=none, 1=dubious, 2=tender, 3=definite	HB_abdominal_mass
4.05.29_1	Disease activity	SCCAI	Simple Clinical Colitis Activity Index (SCCAI)
4.05.29	Disease activity	Date of SCCAI score assessment	Date of SCCAI score assessment (yyyy-mm-dd)
4.05.35	Disease activity	SCCAI: extracolonic features	SCCAI: extra-colonic features. 1 point per manifestation: arthritis, pyoderma gangrenosum, erythema nodosum and uveitis.
4.05.30_1	Disease activity	SCCAI: bowel movement frequency	Number of bowel movements per day: how many times does the participant defecate per day.	0=0-3, 1=4-6, 2=7-9, 3=more than 9	HB_bowelmovements_day
4.05.30_2	Disease activity	SCCAI: bowel movement frequency (night)	Number of bowel movements per night: how many times must the participant get out of bed to defecate?	0=0, 1=1-3, 2=4-6	HB_bowelmovements_night
4.05.32	Disease activity	SCCAI: urgency of defecation	SCCAI: urgency of defecation: can the participant hold their stool in until they get to the toilet?	1=yes, 2=no	yes_no
4.05.33	Disease activity	SCCAI: blood in stool	SCCAI: is there blood visible in the stool?	1=yes, 2=no	yes_no
4.05.34	Disease activity	SCCAI: general well being	SCCAI: general well-being. Score from 1 (feeling terrible) to 10 (feeling very good).	0=very good (>=7), 1=slightly below average (6), 2=poor (5), 3=very poor (4), 4=terrible (1-4)	HB_SCCAI
	Extra-intestinal manifestations
4.06.10	Extra-intestinal manifestations	Extra-intestinal: skin	Extra-intestinal skin manifestation
4.06.11	Extra-intestinal manifestations	Date extra-intestinal skin manifestation occurred	Date extra-intestinal skin manifestation occurred (yyyy)
4.06.12	Extra-intestinal manifestations	Extra-intestinal: joints	Extra-intestinal joint manifestation	1=yes arthritis, 2=yes arthropathy, 3=no	Non_intestinal_effects
4.06.13	Extra-intestinal manifestations	Date extra-intestinal joint manifestation occurred	Date extra-intestinal joint manifestation occurred (yyyy)
4.06.14	Extra-intestinal manifestations	PSC:primary sclerosing cholangitis	PSC:primary sclerosing cholangitis (yes/no)
4.06.14_1	Extra-intestinal manifestations	Date PSC occurred	Date PSC occurred (yyyy)
4.06.16	Extra-intestinal manifestations	Extra-intestinal: eyes	Extra-intestinal eye manifestation
4.06.17	Extra-intestinal manifestations	Date extra-intestinal eye manifestation occurred	Date extra-intestinal eye manifestation occurred (yyyy)
4.06	Complications		Complications
4.06.03	Complications	stricture	stricture (yes/no)
4.06.03_1	Complications	Date stricture occurred	Date stricture occurred (yyyy)
4.06.04	Complications	Anal stenosis	Anal stenosis (yes/no)
4.06.05	Complications	Date anal stenosis occurred	Date anal stenosis occurred (yyyy)
4.06.06	Complications	Intestinal perforation	Intestinal perforation
4.06.07	Complications	Date intestinal perforation occurred	Date intestinal perforation occurred (yyyy)
4.06.08	Complications	Intestinal abscess	Intestinal abscess
4.06.09	Complications	Date intestinal abscess occurred	Date intestinal abscess occurred (yyyy)
4.06.18	Complications	Extra-intestinal: thrombosis	Extra-intestinal: thrombosis
4.06.19	Complications	Date extra-intestinal thrombosis occurred	Date extra-intestinal thrombosis occurred (yyyy)
4.06.20_1	Complications	Fistula	Presence of a fistula (yes/no)
4.06.20	Complications	Enterocutaneous fistula	Enterocutaneous fistula
4.06.20_3	Complications	Date enterocutaneous fistula occurred	Date enterocutaneous fistula occurred (yyyy)
4.06.21	Complications	Entero-internal fistula	Entero-internal fistula
4.06.21_1	Complications	Date entero-internal fistula occurred	Date entero-internal fistula occurred (yyyy)
4.06.22	Complications	Perianal fistula	Perianal fistula (yes/no)
4.06.22_1	Complications	Date perianal fistula occurred	Date perianal fistula occurred (yyyy)
4.06.44	Complications	Recto-vaginal fistula	Recto-vaginal fistula
4.06.44_1	Complications	Date recto-vaginal fistula occurred	Date recto-vaginal fistula occurred (yyyy)
4.06.23	Complications	Date first fistula occurred	Date first fistula occurred (yyyy)
4.06.41	Complications	Osteopenia/osteoporosis	Has osteopenia or osteoporosis been indicated by a BMD T-score less than 1 and -2.5, respectively?
4.06.41_1	Complications	Date osteopenia/osteoporosis occurred	Date osteopenia/osteoporosis occurred (yyyy)
4.06.42	Complications	Post-operative stricture	Has a post-operative stricture occurred?
4.06.42_1	Complications	Date post-operative stricture	Date post-operative stricture (yyyy)
4.06.43	Complications	Liver problems related to IBD, excluding PSC	Liver problems related to IBD, excluding PSC?
4.06.43_1	Complications	Date of liver problems related to IBD, excluding PSC	Date of liver problems related to IBD, excluding PSC (yyyy)
4.07	Conclusion		Conclusion
4.07.07	conclusion	Diagnosis IBD	Diagnosis at consultation	64766004=CU; 34000006=CD; 3=IBDU; 4=IBDI; 6=to be determined
4.07.07_1	conclusion	Date diagnosis IBD	Date of diagnosis IBD (yyyy-mm-dd)
4.08	Intoxication		Intoxication
4.08.02	intoxication	Smoker's category	Current Smoking status of the participant	1=never smoked (266919005), 2= former smoker (>6 months not smoking) (8517006), 3=current smoker (77176002), 4= former smoker (stopped within the last 6 months)	Smoking status
4.08.02_1	intoxication	Date on which the smoking status was ascertained (yyyy-mm-dd)	Date on which the smoking status was determined (yyyy-mm-dd)
4.08.03	intoxication	Type of tobacco	The type of tobacco products the participants currently consumes or has consumed (more than one answer is allowed).	230057008=cigar, 230056004=cigarette, 230058003=pipe tobacco	SNOMED-CT
4.08.04	intoxication	Units per day	Average number of cigarettes/cigars that the participant currently smokes or has smoked in the past.	1-999
4.08.13_2	intoxication	Smoking status at diagnosis	What was the participant's smoking status at the time of diagnosis.	1=never smoked (266919005), 2= former smoker (>6 months not smoking) (8517006), 3=current smoker (77176002), 4=former smoker (stopped within the last 6 months)	Smoking status
4.09	Disease localization IBD		Disease localization IBD
4.09.03	Disease localization IBD	Esophagus affected	Esophagus affected
4.09.04	Disease localization IBD	Date esophagus affected	Date esophagus affected (yyyy)
4.09.05	Disease localization IBD	Stomach affected	Stomach affected
4.09.06	Disease localization IBD	Date stomach affected	Date stomach affected (yyyy)
4.09.07	Disease localization IBD	Duodenum affected	Duodenum affected
4.09.08	Disease localization IBD	Date duodenum affected	Date duodenum affected (yyyy)
4.09.09	Disease localization IBD	Jejunum affected	Jejunum affected
4.09.10	Disease localization IBD	Date jejunum affected	Date jejunum affected (yyyy)
4.09.11	Disease localization IBD	Ileum affected	Ileum affected
4.09.12	Disease localization IBD	Date illeum affected	Date illeum affected (yyyy)
4.09.13	Disease localization IBD	Terminal ileum affected	Terminal ileum affected
4.09.14	Disease localization IBD	Date terminal ileum affected	Date terminal ileum affected (yyyy)
4.09.15	Disease localization IBD	Neoterminal ileum affected	Neoterminal ileum affected
4.09.16	Disease localization IBD	Date neoterminal illeum affected	Date neoterminal illeum affected (yyyy)
4.09.17	Disease localization IBD	Ileocolonic anastamosis affected	Ileocolonic anastamosis affected
4.09.18	Disease localization IBD	Date ileocolonic anastomsis affected	Date ileocolonic anastomsis affected (yyyy)
4.09.19	Disease localization IBD	Cecum affected	Cecum affected
4.09.20	Disease localization IBD	Date cecum affected	Date cecum affected (yyyy)
4.09.21	Disease localization IBD	Ascending colon affected	Ascending colon affected
4.09.22	Disease localization IBD	Date ascending colon affected	Date ascending colon affected (yyyy)
4.09.23	Disease localization IBD	Transverse colon affected	Transverse colon affected
4.09.24	Disease localization IBD	Date transverse colon affected	Date transverse colon affected (yyyy)
4.09.25	Disease localization IBD	Descending colon affected	Descending colon affected
4.09.26	Disease localization IBD	Date descending colon affected	Date descending colon affected (yyyy)
4.09.27	Disease localization IBD	Sigmoid affected	Sigmoid affected
4.09.28	Disease localization IBD	Date sigmoid affected	Date sigmoid affected (yyyy)
4.09.29	Disease localization IBD	Rectum affected	Rectum affected
4.09.30	Disease localization IBD	Date rectum affected	Date rectum affected (yyyy)
4.09.31	Disease localization IBD	Perineum affected	Perineum affected
4.09.32	Disease localization IBD	Date perineum affected	Date perineum affected (yyyy)
4.09.33	Disease localization IBD	Pouch affected	Pouch affected
4.09.34	Disease localization IBD	Date pouch affected	Date pouch affected (yyyy)
4.09.35	Disease localization IBD	Oral cavity affected	Oral cavity affected
4.09.36	Disease localization IBD	Date oral cavity affected	Date oral cavity affected (yyyy)
5	DATA ON PHYSICAL EXAMINATION		DATA ON PHYSICAL EXAMINATION
5.01	Physical examination		Physical examination
5.01.02	Physical examination	Height	Height in centimeters	0-230
5.01.03	Physical examination	Date height measurement	Date height was measured
5.01.04	Physical examination	Current weight	Weight in kilograms to one decimal place.	0.0-999.9
5.01.05	Physical examination	Date weight measurement	Date weight was measured
5.01.27	Physical examination	Primary pulse rate	Primary pulse rate (beats per minute)	0-350
5.01.27_5	Physical examination	Date of pulse rate	Date pulse rate was measured
5.01.51	Physical examination	Body temperature	Body temperature in degrees Celsius	0-50
5.01.52	Physical examination	Date of temperature	Date temperature was measured
8	DATA ON TREATMENT		DATA ON TREATMENT
8.01	Medication		Medication
8.01.10	Medication	Medication use	Was/is the participant taking drugs?
8.01.13.00	Medication	Medication type	Which type of drug used?	1=immunomodulator, 2=biological
8.01.21.00	Medication	Other medication	If other medication type: specify	ATC\*= ATC medication code, Gstandaard_handelsproduct\*= G-standard commercial product code	medication_general
8.01.22.00	Medication	Medication description	Name of the drug
8.01.13	Medication	Medication type	Which drug was used?
8.01.21	Medication	Other medication	If other medication type: specify	ATC\*= ATC medication code, Gstandaard_handelsproduct\*= G-standard commercial product code	medication_general
8.01.22	Medication	Medication description	Name of the drug
8.01.23	Medication	Time of administration	When was the drug used?	1=Now, 2=In the past, 3=Specific period	medicine_period_use
8.01.24	Medication	Medication start date	Date that participant started taking the drug (yyyy-mm-dd)
8.01.25	Medication	Medication end date	Date that participant stopped taking the drug (yyyy-mm-dd)
8.01.26	Medication	Dosage	What dosage of the drug was the participant taking?
8.01.27	Medication	Frequency	When did the drug have to be taken?	1=specific frequency, 2=as needed	medicine_frequency_type
8.01.28	Medication	Frequency (how many)	How frequently did the drug have to be taken according to the prescription (the number, 3 for example). For continuous use, how much in a given time interval was prescribed.
8.01.29	Medication	Frequency (how often)	How frequently the drug should be taken according to the prescription (for example, '2 days' or '1 hour').
8.01.30	Medication	Type of administration	Method of administration	see Type of administration
8.02	Surgery		Surgery
8.02.20	Surgery	Surgical intervention in relation to complication of IBD or therapy for IBD	Surgical intervention in relation to complication of IBD or therapy for IBD
8.02.20_1	Surgery	Date of surgical intervention in relation to complication of IBD or therapy for IBD	Date of surgical intervention in relation to complication of IBD or therapy for IBD
8.02.21	Surgery	Resection	Resection
8.02.21_2	Surgery	Colon resection	Resection of (part of) the colon
8.02.21_1	Surgery	Date colon resection	Date resection of the colon or part of the colon
8.02.22	Surgery	Resection of the ileocecal region	Resection of the terminal ileum and cecum
8.02.22_1	Surgery	Date resection of the ileocecal region	Date resection of the terminal ileum and cecum
8.02.23	Surgery	Resection small bowel	Resection of a segment of the small bowel
8.02.23_1	Surgery	Date resection small bowel	Date resection of a segment of the small small
8.02.24	Surgery	Resection other	Resection 'other' then specified in above mentioned categories
8.02.24_1	Surgery	Date resection other	Date of 'other' resection
8.02.25	Surgery	Strictureplasty	Has a strictureplasty been performed?
8.02.25_1	Surgery	Date strictureplasty	Date of strictureplasty
8.02.26	Surgery	Ileostomy/colostomy	Has a temporary or permanent ileostomy/colostomy been made (including stoma)?
8.02.26_1	Surgery	Date ileostomy/colostomy	Date the ileostomy/colostomy was created
8.02.27	Surgery	Fistula or abscess surgery	Has fistula or abscess surgery been performed?
8.02.27_1	Surgery	Date of fistula or abscess surgery	Date of fistula or abscess surgery
8.02.28	Surgery	Appendectomy	Has the participant had an appendectomy?
8.02.28_1	Surgery	Date appendectomy	Date appendectomy
9	DATA ON LAB RESULTS		DATA ON LAB RESULTS
9.02	lab results		lab results
9.02.02_1	Lab results	Blood sample taken	Blood sample taken
9.02.02_2	Lab results	Date blood sample taken	Date and time blood was taken (yyyy-mm-dd hh:mm:ss)
9.02.04	Lab results	ALAT (blood)	Alanine tansaminase concentraion (IU/l)
9.02.04_1	Lab results	Date and time of ALAT measurement	Date and time ALAT measurement (yyyy-mm-dd hh:mm:ss)
9.02.05	Lab results	ALP (blood)	Alkaline phosphatase (IU/l)
9.02.05_1	Lab results	Date and time of ALP measurement	Date and time ALP measurement (yyyy-mm-dd hh:mm:ss)
9.02.06	Lab results	AST (blood)	Aspartate aminotransferase concentration (IU/l)
9.02.06_1	Lab results	Date and time of AST measurement	Date and time AST measurement (yyyy-mm-dd hh:mm:ss)
9.02.08	Lab results	ESR (blood)	Erythrocyte sedimentation rate (mm/hour)	0-200
9.02.08_1	Lab results	Date and time of ESR measurement	Date and time ESR measurement (yyyy-mm-dd hh:mm:ss)
9.02.11	Lab results	CRP (blood)	C-reactive protein in blood (mg/l) to one decimal place
9.02.11_1	Lab results	Date and time of CRP measurement	Date and time CRP measurement (yyyy-mm-dd hh:mm:ss)
9.02.13	Lab results	GGT (blood)	Gamma-glutamyl-transferase concentration in blood
9.02.13_1	Lab results	Date and time of GGT measurement	Date and time GGT measurement (yyyy-mm-dd hh:mm:ss)
9.02.15	Lab results	Ht	Hematocrit, given in liter per liter, to two decimal places
9.02.15_1	Lab results	Date and time of Ht measurement	Date and time Ht measurement (yyyy-mm-dd hh:mm:ss)
9.02.16	Lab results	Iron saturation	Iron saturation in blood in %
9.02.16_4	Lab results	Date and time of the iron saturation measurement	Date and time iron saturation (%) measurement (yyyy-mm-dd hh:mm:ss)
9.02.17	Lab results	white blood cell count	Number of white blood cells (leukocytes) in blood (x109/L), to one decimal place
9.02.17_1	Lab results	Date and time of white blood cell count	Date and time of white blood cell count (yyyy-mm-dd hh:mm:ss)
9.02.18	Lab results	MCV	Mean corpuscular volume in fl (femtoliters)	0-120
9.02.18_1	Lab results	Date and time of MCV measurement	Date and time of MCV measurement (yyyy-mm-dd hh:mm:ss)
9.02.58	Lab results	Creatinine (blood)	Creatinine concentration in blood in µmol/l
9.02.59	Lab results	Date and time of creatinine measurement	Date and time of creatinine measurement (yyyy-mm-dd hh:mm:ss)
9.02.76	Lab results	Platelet count	Number of platelets per liter of blood (x109/L)
9.02.76_1	Lab results	Date and time of platelet count	Date and time of platelet count (yyyy-mm-dd hh:mm:ss)
9.02.78	Lab results	Haemoglobin	Number of mmol haemoglobin per liter blood.
9.02.14_1	Lab results	Date and time of haemoglobin measurement	Date and time of haemoglobin measurement (yyyy-mm-dd hh:mm:ss)
10	DATA ON IMAGES		DATA ON IMAGES
10.02	Endoscopic examination		Endoscopic examination
10.02.01	Endoscopic examination	Endoscopy	Was an endoscopy performed?
10.02.03	Endoscopic examination	Date of endoscopy	Date of endoscopy (yyyy-mm-dd)
10.02.22	Endoscopic examination	Therapeutic intervention	Therapeutic intervention: (balloon)dilation, hemostasis in relation to bleeding, polypectomy and mucosal resection	1=yes, 2=no	yes_no
10.02.12_7	Endoscopic examination	Intestinal segments inspected during endoscopy	Intestinal segments examined during endoscopy	81922002=rectosigmoid, 32622004=descending colon, 485005=transverse colon, 9040008=ascending colon, 181249005=ileum	SNOMED-CT
10.02.12_8	Endoscopic examination	Biopsy taken?	Biopsy material taken from the examined segment during the endoscopy (can be more than one biopsy per location)
10.02.12_9	Endoscopic examination	Endoscopy findings	Outcome of endoscopy (can be more than one per location)	1=normal mucosa, 2=erosions/aphthous lesions, 3= ulceration, 4=stenosis, 5=MAYO0, 6=MAYO1, 7=MAYO2, 8=MAYO3, 9=backwash ileitis	outcome_spectroscopy_IBD
11	DATA ON BIOMATERIAL		DATA ON BIOMATERIAL
11.11	Biomaterials	Date and time biomaterial	Date and time biomaterial collection (yyyy-mm-dd hh:mm:ss)
11.12.01	Biomaterials	Biomaterials IBD	Type of biomaterial
11.15	Biomaterials	Sample code	Sample code (provided by the biobank)	biobank+	biobank+
11.16.04	Biomaterials	Storage type	Storage type	255667006=paraffin, 261014004=frozen material	SNOMED-CT
11.18.01	Biomaterials	Location of biopsy	Location of biopsy	1=right colon, 2=left colon	biopsy_location
11.23.02	Biomaterials	Collection method	Collection method	360028004=biopsy, 129304002=resection	SNOMED-CT
11.24.01	Biomaterials	Amount of resected tissue	How much resected tissue, expressed as multiples of 0.5 cm3	0-1000
11.25	Biomaterials	DNA concentration	DNA concentration in solution	0-1000
11.26	Biomaterials	DNA quality	The quality of the DNA expressed as the OD-ratio 260/280	1.00-4.00
11.27	Biomaterials	SOP respected?	Were Standard Operating Procedures (SOPs) followed?	1=yes, 2=no	yes_no
11.28	Biomaterials	SOP deviation	Description of deviation from the SOP	1=haemolytic sample, 2=lipemic sample, 3=icteric sample, 4=damaged tube, 5=citrate tube insufficiently filled, 6= abnormal storage temperature prior to analysis, 7=abnormal storage time prior to analysis, 8=abnormal mixing or homogenization, 9=damage during centrifugation, 10=storage failure	SOP_deviation
11.29	Biomaterials	Other SOP deviation	Further deviations from SOP
Country of birth
Code	Description	Code System
AD	ANDORRA	iso3166-1edition2alpha2
AE	UNITED ARAB EMIRATES	iso3166-1edition2alpha2
AF	AFGHANISTAN	iso3166-1edition2alpha2
AG	ANTIGUA AND BARBUDA	iso3166-1edition2alpha2
AI	ANGUILLA	iso3166-1edition2alpha2
AL	ALBANIA	iso3166-1edition2alpha2
AM	ARMENIA	iso3166-1edition2alpha2
AN	NETHERLANDS ANTILLES	iso3166-1edition2alpha2
AO	ANGOLA	iso3166-1edition2alpha2
AQ	ANTARCTICA	iso3166-1edition2alpha2
AR	ARGENTINA	iso3166-1edition2alpha2
AS	AMERICAN SAMOA	iso3166-1edition2alpha2
AT	AUSTRIA	iso3166-1edition2alpha2
AU	AUSTRALIA	iso3166-1edition2alpha2
AW	ARUBA	iso3166-1edition2alpha2
AX	ÅLAND ISLANDS	iso3166-1edition2alpha2
AZ	AZERBAIJAN	iso3166-1edition2alpha2
BA	BOSNIA AND HERZEGOVINA	iso3166-1edition2alpha2
BB	BARBADOS	iso3166-1edition2alpha2
BD	BANGLADESH	iso3166-1edition2alpha2
BE	BELGIUM	iso3166-1edition2alpha2
BF	BURKINA FASO	iso3166-1edition2alpha2
BG	BULGARIA	iso3166-1edition2alpha2
BH	BAHRAIN	iso3166-1edition2alpha2
BI	BURUNDI	iso3166-1edition2alpha2
BJ	BENIN	iso3166-1edition2alpha2
BL	SAINT BARTHÉLEMY	iso3166-1edition2alpha2
BM	BERMUDA	iso3166-1edition2alpha2
BN	BRUNEI DARUSSALAM	iso3166-1edition2alpha2
BO	BOLIVIA	iso3166-1edition2alpha2
BR	BRAZIL	iso3166-1edition2alpha2
BS	BAHAMAS	iso3166-1edition2alpha2
BT	BHUTAN	iso3166-1edition2alpha2
BV	BOUVET ISLAND	iso3166-1edition2alpha2
BW	BOTSWANA	iso3166-1edition2alpha2
BY	BELARUS	iso3166-1edition2alpha2
BZ	BELIZE	iso3166-1edition2alpha2
CA	CANADA	iso3166-1edition2alpha2
CC	COCOS (KEELING) ISLANDS	iso3166-1edition2alpha2
CD	CONGO, THE DEMOCRATIC REPUBLIC OF THE	iso3166-1edition2alpha2
CF	CENTRAL AFRICAN REPUBLIC	iso3166-1edition2alpha2
CG	CONGO	iso3166-1edition2alpha2
CH	SWITZERLAND	iso3166-1edition2alpha2
CI	CÔTE D'IVOIRE	iso3166-1edition2alpha2
CK	COOK ISLANDS	iso3166-1edition2alpha2
CL	CHILE	iso3166-1edition2alpha2
CM	CAMEROON	iso3166-1edition2alpha2
CN	CHINA	iso3166-1edition2alpha2
CO	COLOMBIA	iso3166-1edition2alpha2
CR	COSTA RICA	iso3166-1edition2alpha2
CU	CUBA	iso3166-1edition2alpha2
CV	CAPE VERDE	iso3166-1edition2alpha2
CX	CHRISTMAS ISLAND	iso3166-1edition2alpha2
CY	CYPRUS	iso3166-1edition2alpha2
CZ	CZECH REPUBLIC	iso3166-1edition2alpha2
DE	GERMANY	iso3166-1edition2alpha2
DJ	DJIBOUTI	iso3166-1edition2alpha2
DK	DENMARK	iso3166-1edition2alpha2
DM	DOMINICA	iso3166-1edition2alpha2
DO	DOMINICAN REPUBLIC	iso3166-1edition2alpha2
DZ	ALGERIA	iso3166-1edition2alpha2
EC	ECUADOR	iso3166-1edition2alpha2
EE	ESTONIA	iso3166-1edition2alpha2
EG	EGYPT	iso3166-1edition2alpha2
EH	WESTERN SAHARA	iso3166-1edition2alpha2
ER	ERITREA	iso3166-1edition2alpha2
ES	SPAIN	iso3166-1edition2alpha2
ET	ETHIOPIA	iso3166-1edition2alpha2
FI	FINLAND	iso3166-1edition2alpha2
FJ	FIJI	iso3166-1edition2alpha2
FK	FALKLAND ISLANDS (MALVINAS)	iso3166-1edition2alpha2
FM	MICRONESIA, FEDERATED STATES OF	iso3166-1edition2alpha2
FO	FAROE ISLANDS	iso3166-1edition2alpha2
FR	FRANCE	iso3166-1edition2alpha2
GA	GABON	iso3166-1edition2alpha2
GB	UNITED KINGDOM	iso3166-1edition2alpha2
GD	GRENADA	iso3166-1edition2alpha2
GE	GEORGIA	iso3166-1edition2alpha2
GF	FRENCH GUIANA	iso3166-1edition2alpha2
GG	GUERNSEY	iso3166-1edition2alpha2
GH	GHANA	iso3166-1edition2alpha2
GI	GIBRALTAR	iso3166-1edition2alpha2
GL	GREENLAND	iso3166-1edition2alpha2
GM	GAMBIA	iso3166-1edition2alpha2
GN	GUINEA	iso3166-1edition2alpha2
GP	GUADELOUPE	iso3166-1edition2alpha2
GQ	EQUATORIAL GUINEA	iso3166-1edition2alpha2
GR	GREECE	iso3166-1edition2alpha2
GS	SOUTH GEORGIA AND THE SOUTH SANDWICH ISLANDS	iso3166-1edition2alpha2
GT	GUATEMALA	iso3166-1edition2alpha2
GU	GUAM	iso3166-1edition2alpha2
GW	GUINEA-BISSAU	iso3166-1edition2alpha2
GY	GUYANA	iso3166-1edition2alpha2
HK	HONG KONG	iso3166-1edition2alpha2
HM	HEARD ISLAND AND MCDONALD ISLANDS	iso3166-1edition2alpha2
HN	HONDURAS	iso3166-1edition2alpha2
HR	CROATIA	iso3166-1edition2alpha2
HT	HAITI	iso3166-1edition2alpha2
HU	HUNGARY	iso3166-1edition2alpha2
ID	INDONESIA	iso3166-1edition2alpha2
IE	IRELAND	iso3166-1edition2alpha2
IL	ISRAEL	iso3166-1edition2alpha2
IM	ISLE OF MAN	iso3166-1edition2alpha2
IN	INDIA	iso3166-1edition2alpha2
IO	BRITISH INDIAN OCEAN TERRITORY	iso3166-1edition2alpha2
IQ	IRAQ	iso3166-1edition2alpha2
IR	IRAN, ISLAMIC REPUBLIC OF	iso3166-1edition2alpha2
IS	ICELAND	iso3166-1edition2alpha2
IT	ITALY	iso3166-1edition2alpha2
JE	JERSEY	iso3166-1edition2alpha2
JM	JAMAICA	iso3166-1edition2alpha2
JO	JORDAN	iso3166-1edition2alpha2
JP	JAPAN	iso3166-1edition2alpha2
KE	KENYA	iso3166-1edition2alpha2
KG	KYRGYZSTAN	iso3166-1edition2alpha2
KH	CAMBODIA	iso3166-1edition2alpha2
KI	KIRIBATI	iso3166-1edition2alpha2
KM	COMOROS	iso3166-1edition2alpha2
KN	SAINT KITTS AND NEVIS	iso3166-1edition2alpha2
KP	KOREA, DEMOCRATIC PEOPLE'S REPUBLIC OF	iso3166-1edition2alpha2
KR	KOREA, REPUBLIC OF	iso3166-1edition2alpha2
KW	KUWAIT	iso3166-1edition2alpha2
KY	CAYMAN ISLANDS	iso3166-1edition2alpha2
KZ	KAZAKHSTAN	iso3166-1edition2alpha2
LA	LAO PEOPLE'S DEMOCRATIC REPUBLIC	iso3166-1edition2alpha2
LB	LEBANON	iso3166-1edition2alpha2
LC	SAINT LUCIA	iso3166-1edition2alpha2
LI	LIECHTENSTEIN	iso3166-1edition2alpha2
LK	SRI LANKA	iso3166-1edition2alpha2
LR	LIBERIA	iso3166-1edition2alpha2
LS	LESOTHO	iso3166-1edition2alpha2
LT	LITHUANIA	iso3166-1edition2alpha2
LU	LUXEMBOURG	iso3166-1edition2alpha2
LV	LATVIA	iso3166-1edition2alpha2
LY	LIBYAN ARAB JAMAHIRIYA	iso3166-1edition2alpha2
MA	MOROCCO	iso3166-1edition2alpha2
MC	MONACO	iso3166-1edition2alpha2
MD	MOLDOVA, REPUBLIC OF	iso3166-1edition2alpha2
ME	MONTENEGRO	iso3166-1edition2alpha2
MF	SAINT MARTIN	iso3166-1edition2alpha2
MG	MADAGASCAR	iso3166-1edition2alpha2
MH	MARSHALL ISLANDS	iso3166-1edition2alpha2
MK	MACEDONIA, THE FORMER YUGOSLAV REPUBLIC OF	iso3166-1edition2alpha2
ML	MALI	iso3166-1edition2alpha2
MM	MYANMAR	iso3166-1edition2alpha2
MN	MONGOLIA	iso3166-1edition2alpha2
MO	MACAO	iso3166-1edition2alpha2
MP	NORTHERN MARIANA ISLANDS	iso3166-1edition2alpha2
MQ	MARTINIQUE	iso3166-1edition2alpha2
MR	MAURITANIA	iso3166-1edition2alpha2
MS	MONTSERRAT	iso3166-1edition2alpha2
MT	MALTA	iso3166-1edition2alpha2
MU	MAURITIUS	iso3166-1edition2alpha2
MV	MALDIVES	iso3166-1edition2alpha2
MW	MALAWI	iso3166-1edition2alpha2
MX	MEXICO	iso3166-1edition2alpha2
MY	MALAYSIA	iso3166-1edition2alpha2
MZ	MOZAMBIQUE	iso3166-1edition2alpha2
NA	NAMIBIA	iso3166-1edition2alpha2
NC	NEW CALEDONIA	iso3166-1edition2alpha2
NE	NIGER	iso3166-1edition2alpha2
NF	NORFOLK ISLAND	iso3166-1edition2alpha2
NG	NIGERIA	iso3166-1edition2alpha2
NI	NICARAGUA	iso3166-1edition2alpha2
NL	NETHERLANDS	iso3166-1edition2alpha2
NO	NORWAY	iso3166-1edition2alpha2
NP	NEPAL	iso3166-1edition2alpha2
NR	NAURU	iso3166-1edition2alpha2
NU	NIUE	iso3166-1edition2alpha2
NZ	NEW ZEALAND	iso3166-1edition2alpha2
OM	OMAN	iso3166-1edition2alpha2
PA	PANAMA	iso3166-1edition2alpha2
PE	PERU	iso3166-1edition2alpha2
PF	FRENCH POLYNESIA	iso3166-1edition2alpha2
PG	PAPUA NEW GUINEA	iso3166-1edition2alpha2
PH	PHILIPPINES	iso3166-1edition2alpha2
PK	PAKISTAN	iso3166-1edition2alpha2
PL	POLAND	iso3166-1edition2alpha2
PM	SAINT PIERRE AND MIQUELON	iso3166-1edition2alpha2
PN	PITCAIRN	iso3166-1edition2alpha2
PR	PUERTO RICO	iso3166-1edition2alpha2
PS	PALESTINIAN TERRITORY, OCCUPIED	iso3166-1edition2alpha2
PT	PORTUGAL	iso3166-1edition2alpha2
PW	PALAU	iso3166-1edition2alpha2
PY	PARAGUAY	iso3166-1edition2alpha2
QA	QATAR	iso3166-1edition2alpha2
RE	RÉUNION	iso3166-1edition2alpha2
RO	ROMANIA	iso3166-1edition2alpha2
RS	SERBIA	iso3166-1edition2alpha2
RU	RUSSIAN FEDERATION	iso3166-1edition2alpha2
RW	RWANDA	iso3166-1edition2alpha2
SA	SAUDI ARABIA	iso3166-1edition2alpha2
SB	SOLOMON ISLANDS	iso3166-1edition2alpha2
SC	SEYCHELLES	iso3166-1edition2alpha2
SD	SUDAN	iso3166-1edition2alpha2
SE	SWEDEN	iso3166-1edition2alpha2
SG	SINGAPORE	iso3166-1edition2alpha2
SH	SAINT HELENA	iso3166-1edition2alpha2
SI	SLOVENIA	iso3166-1edition2alpha2
SJ	SVALBARD AND JAN MAYEN	iso3166-1edition2alpha2
SK	SLOVAKIA	iso3166-1edition2alpha2
SL	SIERRA LEONE	iso3166-1edition2alpha2
SM	SAN MARINO	iso3166-1edition2alpha2
SN	SENEGAL	iso3166-1edition2alpha2
SO	SOMALIA	iso3166-1edition2alpha2
SR	SURINAME	iso3166-1edition2alpha2
ST	SAO TOME AND PRINCIPE	iso3166-1edition2alpha2
SV	EL SALVADOR	iso3166-1edition2alpha2
SY	SYRIAN ARAB REPUBLIC	iso3166-1edition2alpha2
SZ	SWAZILAND	iso3166-1edition2alpha2
TC	TURKS AND CAICOS ISLANDS	iso3166-1edition2alpha2
TD	CHAD	iso3166-1edition2alpha2
TF	FRENCH SOUTHERN TERRITORIES	iso3166-1edition2alpha2
TG	TOGO	iso3166-1edition2alpha2
TH	THAILAND	iso3166-1edition2alpha2
TJ	TAJIKISTAN	iso3166-1edition2alpha2
TK	TOKELAU	iso3166-1edition2alpha2
TL	TIMOR-LESTE	iso3166-1edition2alpha2
TM	TURKMENISTAN	iso3166-1edition2alpha2
TN	TUNISIA	iso3166-1edition2alpha2
TO	TONGA	iso3166-1edition2alpha2
TR	TURKEY	iso3166-1edition2alpha2
TT	TRINIDAD AND TOBAGO	iso3166-1edition2alpha2
TV	TUVALU	iso3166-1edition2alpha2
TW	TAIWAN, PROVINCE OF CHINA	iso3166-1edition2alpha2
TZ	TANZANIA, UNITED REPUBLIC OF	iso3166-1edition2alpha2
UA	UKRAINE	iso3166-1edition2alpha2
UG	UGANDA	iso3166-1edition2alpha2
UM	UNITED STATES MINOR OUTLYING ISLANDS	iso3166-1edition2alpha2
US	UNITED STATES	iso3166-1edition2alpha2
UY	URUGUAY	iso3166-1edition2alpha2
UZ	UZBEKISTAN	iso3166-1edition2alpha2
VA	VATICAN CITY STATE	iso3166-1edition2alpha2
VC	SAINT VINCENT AND THE GRENADINES	iso3166-1edition2alpha2
VE	VENEZUELA	iso3166-1edition2alpha2
VG	VIRGIN ISLANDS, BRITISH	iso3166-1edition2alpha2
VI	VIRGIN ISLANDS, U.S.	iso3166-1edition2alpha2
VN	VIET NAM	iso3166-1edition2alpha2
VU	VANUATU	iso3166-1edition2alpha2
WF	WALLIS AND FUTUNA	iso3166-1edition2alpha2
WS	SAMOA	iso3166-1edition2alpha2
YE	YEMEN	iso3166-1edition2alpha2
YT	MAYOTTE	iso3166-1edition2alpha2
ZA	SOUTH AFRICA	iso3166-1edition2alpha2
ZM	ZAMBIA	iso3166-1edition2alpha2
ZW	ZIMBABWE	iso3166-1edition2alpha2
Type of administration
Code	Description	CodeSystem	SNOMED Code
1	ear	administration form	386350007
2	enteral tube	administration form	386351006
3	epidural	administration form	386352004
4	eye	administration form	386353009
5	interpleural	administration form	433205004
6	intramuscular	administration form	386356001
7	intraosseuous	administration form	386357005
8	nasal	administration form	406172003
9	oral	administration form	386359008
10	rectal	administration form	386360003
11	skin	administration form	386361004
12	subcutaneous	administration form	386362006
13	vaginal	administration form	386363001
14	ventricular reservoir	administration form	386364007
15	intravenous injection	administration form	43060002
16	cutaneous use	administration form	386355002
17	sublingual	administration form	37839007
99	Other	administration form
